# Supplementary material for: Mapping a network for tics in Tourette syndrome using causal lesions and structural alterations
Source: Brain Commun. 2023 Apr 4;5(3):fcad105. doi: 10.1093/braincomms/fcad105 (PMC10198704; doi:10.1093/braincomms/fcad105)
Supplement: fcad105_Supplementary_Data [file fcad105_supplementary_data.zip]

Archive with 3 entries (3 files):
- Supplementary_figures_and_legends.pdf
- Supplementary_material.pdf
- Supplementary_tables_1-7.pdf
